# Supplementary material for: Phytochemical Analysis, Antimicrobial Screening and In Vitro Pharmacological Activity of Artemisia vestita Leaf Extract
Source: Molecules. 2024 Apr 17;29(8):1829. doi: 10.3390/molecules29081829 (PMC11054168; doi:10.3390/molecules29081829)
Supplement: Supplementary file 1 [file molecules-29-01829-s001.zip]

Archive with 1 entries (1 files):
- molecules-2926220-supplementary.pdf
